# Supplementary material for: Proliferation and Apoptosis of Cat (Felis catus) Male Germ Cells during Breeding and Non-Breeding Seasons
Source: Vet Sci. 2022 Aug 20;9(8):447. doi: 10.3390/vetsci9080447 (PMC9414637; doi:10.3390/vetsci9080447)
Supplement: Supplementary file 1 [file vetsci-09-00447-s001.zip]

Archive with 1 entries (1 files):
- vetsci-1865981-Excel S1.xlsx
