# Supplementary material for: Proliferation and Apoptosis of Cat (Felis catus) Male Germ Cells during Breeding and Non-Breeding Seasons
Source: Vet Sci. 2022 Aug 20;9(8):447. doi: 10.3390/vetsci9080447 (PMC9414637; doi:10.3390/vetsci9080447)
Supplement: Supplementary file 1 [file vetsci-09-00447-s001.zip › vetsci-1865981-Excel S1.xlsx]

## Sheet: PCNA
Group	Testis sample	Seminiferous tubule number	PCNA positive spermatogonia	PCNA negative spermatogonia		RG = Reproductive Group
RG	sample 1	1	45	8		NRG = Non Reproductive Group
RG	sample 1	2	24	7
RG	sample 1	3	25	6
RG	sample 1	4	19	5
RG	sample 1	5	27	10
RG	sample 1	6	24	6
RG	sample 1	7	66	17
RG	sample 1	8	78	24
RG	sample 1	9	64	8
RG	sample 1	10	45	6
RG	sample 1	11	39	7
RG	sample 1	12	30	7
RG	sample 1	13	23	5
RG	sample 1	14	67	8
RG	sample 1	15	52	12
RG	sample 1	16	35	6
RG	sample 1	17	39	13
RG	sample 1	18	26	9
RG	sample 1	19	31	10
RG	sample 1	20	26	7
RG	sample 1	21	28	7
RG	sample 1	22	41	8
RG	sample 1	23	19	5
RG	sample 1	24	25	5
RG	sample 1	25	38	11
RG	sample 1	26	59	16
RG	sample 1	27	33	7
RG	sample 1	28	71	21
RG	sample 1	29	46	9
RG	sample 1	30	55	8
RG	sample 1	31	32	10
RG	sample 1	32	35	8
RG	sample 1	33	29	6
RG	sample 1	34	57	9
RG	sample 1	35	60	14
RG	sample 1	36	26	8
RG	sample 1	37	37	7
RG	sample 1	38	39	13
RG	sample 1	39	24	11
RG	sample 1	40	28	6
RG	sample 1	41	52	12
RG	sample 1	42	22	14
RG	sample 1	43	30	9
RG	sample 1	44	38	10
RG	sample 1	45	27	8
RG	sample 1	46	53	7
RG	sample 1	47	18	8
RG	sample 1	48	25	7
RG	sample 1	49	49	10
RG	sample 1	50	37	6
RG	sample 2	1	17	5
RG	sample 2	2	14	5
RG	sample 2	3	37	5
RG	sample 2	4	22	6
RG	sample 2	5	24	6
RG	sample 2	6	57	6
RG	sample 2	7	53	5
RG	sample 2	8	36	8
RG	sample 2	9	50	9
RG	sample 2	10	40	9
RG	sample 2	11	45	8
RG	sample 2	12	37	7
RG	sample 2	13	42	5
RG	sample 2	14	42	6
RG	sample 2	15	22	8
RG	sample 2	16	18	8
RG	sample 2	17	24	6
RG	sample 2	18	51	4
RG	sample 2	19	23	4
RG	sample 2	20	53	5
RG	sample 2	21	20	10
RG	sample 2	22	35	5
RG	sample 2	23	52	7
RG	sample 2	24	35	9
RG	sample 2	25	44	7
RG	sample 2	26	15	5
RG	sample 2	27	23	9
RG	sample 2	28	49	8
RG	sample 2	29	51	7
RG	sample 2	30	33	7
RG	sample 2	31	54	4
RG	sample 2	32	20	9
RG	sample 2	33	56	4
RG	sample 2	34	14	8
RG	sample 2	35	45	6
RG	sample 2	36	31	9
RG	sample 2	37	51	5
RG	sample 2	38	22	6
RG	sample 2	39	27	8
RG	sample 2	40	24	4
RG	sample 2	41	40	5
RG	sample 2	42	28	8
RG	sample 2	43	32	8
RG	sample 2	44	42	9
RG	sample 2	45	21	7
RG	sample 2	46	51	6
RG	sample 2	47	46	9
RG	sample 2	48	24	5
RG	sample 2	49	19	7
RG	sample 2	50	23	8
RG	sample 3	1	18	9
RG	sample 3	2	13	10
RG	sample 3	3	17	13
RG	sample 3	4	14	12
RG	sample 3	5	33	16
RG	sample 3	6	16	12
RG	sample 3	7	30	8
RG	sample 3	8	28	11
RG	sample 3	9	70	24
RG	sample 3	10	37	14
RG	sample 3	11	21	19
RG	sample 3	12	16	24
RG	sample 3	13	34	23
RG	sample 3	14	53	20
RG	sample 3	15	60	24
RG	sample 3	16	16	19
RG	sample 3	17	50	10
RG	sample 3	18	43	22
RG	sample 3	19	38	9
RG	sample 3	20	39	13
RG	sample 3	21	54	19
RG	sample 3	22	30	9
RG	sample 3	23	15	10
RG	sample 3	24	18	10
RG	sample 3	25	32	21
RG	sample 3	26	29	9
RG	sample 3	27	22	19
RG	sample 3	28	37	11
RG	sample 3	29	69	25
RG	sample 3	30	32	14
RG	sample 3	31	50	9
RG	sample 3	32	16	22
RG	sample 3	33	19	12
RG	sample 3	34	61	19
RG	sample 3	35	39	12
RG	sample 3	36	16	13
RG	sample 3	37	45	22
RG	sample 3	38	18	12
RG	sample 3	39	38	10
RG	sample 3	40	14	9
RG	sample 3	41	61	24
RG	sample 3	42	30	9
RG	sample 3	43	21	19
RG	sample 3	44	68	24
RG	sample 3	45	36	19
RG	sample 3	46	16	11
RG	sample 3	47	27	20
RG	sample 3	48	54	23
RG	sample 3	49	33	12
RG	sample 3	50	34	16
RG	sample 4	1	10	8
RG	sample 4	2	38	17
RG	sample 4	3	24	14
RG	sample 4	4	52	23
RG	sample 4	5	39	18
RG	sample 4	6	67	24
RG	sample 4	7	24	6
RG	sample 4	8	37	20
RG	sample 4	9	28	8
RG	sample 4	10	24	14
RG	sample 4	11	51	20
RG	sample 4	12	44	12
RG	sample 4	13	51	17
RG	sample 4	14	62	28
RG	sample 4	15	43	28
RG	sample 4	16	48	18
RG	sample 4	17	39	12
RG	sample 4	18	55	19
RG	sample 4	19	24	12
RG	sample 4	20	61	21
RG	sample 4	21	46	14
RG	sample 4	22	39	22
RG	sample 4	23	19	11
RG	sample 4	24	62	22
RG	sample 4	25	27	16
RG	sample 4	26	39	12
RG	sample 4	27	29	8
RG	sample 4	28	15	8
RG	sample 4	29	62	24
RG	sample 4	30	45	21
RG	sample 4	31	28	12
RG	sample 4	32	39	20
RG	sample 4	33	19	12
RG	sample 4	34	65	26
RG	sample 4	35	50	21
RG	sample 4	36	24	9
RG	sample 4	37	44	17
RG	sample 4	38	32	19
RG	sample 4	39	20	10
RG	sample 4	40	61	25
RG	sample 4	41	53	19
RG	sample 4	42	24	20
RG	sample 4	43	28	9
RG	sample 4	44	56	14
RG	sample 4	45	59	22
RG	sample 4	46	38	19
RG	sample 4	47	44	16
RG	sample 4	48	39	15
RG	sample 4	49	29	12
RG	sample 4	50	53	19
RG	sample 5	1	81	4
RG	sample 5	2	77	20
RG	sample 5	3	49	11
RG	sample 5	4	50	16
RG	sample 5	5	48	8
RG	sample 5	6	65	10
RG	sample 5	7	15	23
RG	sample 5	8	43	5
RG	sample 5	9	42	10
RG	sample 5	10	36	7
RG	sample 5	11	44	18
RG	sample 5	12	12	8
RG	sample 5	13	92	12
RG	sample 5	14	43	6
RG	sample 5	15	64	21
RG	sample 5	16	63	11
RG	sample 5	17	63	9
RG	sample 5	18	58	7
RG	sample 5	19	85	7
RG	sample 5	20	27	6
RG	sample 5	21	55	3
RG	sample 5	22	40	4
RG	sample 5	23	79	4
RG	sample 5	24	65	22
RG	sample 5	25	59	14
RG	sample 5	26	52	15
RG	sample 5	27	47	8
RG	sample 5	28	56	12
RG	sample 5	29	19	20
RG	sample 5	30	41	6
RG	sample 5	31	32	5
RG	sample 5	32	46	7
RG	sample 5	33	54	16
RG	sample 5	34	22	9
RG	sample 5	35	89	11
RG	sample 5	36	34	5
RG	sample 5	37	69	21
RG	sample 5	38	55	9
RG	sample 5	39	73	12
RG	sample 5	40	80	9
RG	sample 5	41	83	9
RG	sample 5	42	28	8
RG	sample 5	43	58	4
RG	sample 5	44	40	5
RG	sample 5	45	48	9
RG	sample 5	46	30	8
RG	sample 5	47	72	14
RG	sample 5	48	40	6
RG	sample 5	49	65	20
RG	sample 5	50	81	14
RG	sample 6	1	70	16
RG	sample 6	2	28	16
RG	sample 6	3	34	16
RG	sample 6	4	62	10
RG	sample 6	5	75	5
RG	sample 6	6	33	12
RG	sample 6	7	29	9
RG	sample 6	8	36	7
RG	sample 6	9	30	9
RG	sample 6	10	42	6
RG	sample 6	11	30	10
RG	sample 6	12	30	8
RG	sample 6	13	19	6
RG	sample 6	14	27	10
RG	sample 6	15	56	8
RG	sample 6	16	94	16
RG	sample 6	17	31	8
RG	sample 6	18	30	6
RG	sample 6	19	45	15
RG	sample 6	20	62	11
RG	sample 6	21	38	10
RG	sample 6	22	32	15
RG	sample 6	23	70	18
RG	sample 6	24	67	9
RG	sample 6	25	52	12
RG	sample 6	26	76	7
RG	sample 6	27	45	10
RG	sample 6	28	41	8
RG	sample 6	29	68	15
RG	sample 6	30	53	9
RG	sample 6	31	39	9
RG	sample 6	32	93	16
RG	sample 6	33	33	6
RG	sample 6	34	29	7
RG	sample 6	35	65	14
RG	sample 6	36	43	8
RG	sample 6	37	61	11
RG	sample 6	38	39	7
RG	sample 6	39	29	8
RG	sample 6	40	51	7
RG	sample 6	41	49	8
RG	sample 6	42	71	12
RG	sample 6	43	38	9
RG	sample 6	44	29	10
RG	sample 6	45	59	8
RG	sample 6	46	71	9
RG	sample 6	47	34	9
RG	sample 6	48	59	11
RG	sample 6	49	38	13
RG	sample 6	50	43	9
RG	sample 7	1	45	8
RG	sample 7	2	39	7
RG	sample 7	3	19	6
RG	sample 7	4	24	5
RG	sample 7	5	49	11
RG	sample 7	6	22	7
RG	sample 7	7	60	14
RG	sample 7	8	58	5
RG	sample 7	9	47	10
RG	sample 7	10	59	6
RG	sample 7	11	17	6
RG	sample 7	12	55	5
RG	sample 7	13	19	9
RG	sample 7	14	60	10
RG	sample 7	15	45	7
RG	sample 7	16	44	8
RG	sample 7	17	30	20
RG	sample 7	18	24	6
RG	sample 7	19	32	5
RG	sample 7	20	52	5
RG	sample 7	21	43	8
RG	sample 7	22	19	6
RG	sample 7	23	24	9
RG	sample 7	24	32	8
RG	sample 7	25	52	8
RG	sample 7	26	62	14
RG	sample 7	27	59	6
RG	sample 7	28	47	12
RG	sample 7	29	23	6
RG	sample 7	30	39	8
RG	sample 7	31	58	7
RG	sample 7	32	56	6
RG	sample 7	33	48	12
RG	sample 7	34	7	8
RG	sample 7	35	33	19
RG	sample 7	36	24	6
RG	sample 7	37	55	8
RG	sample 7	38	20	6
RG	sample 7	39	61	14
RG	sample 7	40	47	11
RG	sample 7	41	56	8
RG	sample 7	42	18	6
RG	sample 7	43	34	7
RG	sample 7	44	17	8
RG	sample 7	45	60	9
RG	sample 7	46	48	13
RG	sample 7	47	21	8
RG	sample 7	48	55	7
RG	sample 7	49	24	7
RG	sample 7	50	42	5
RG	sample 8	1	24	9
RG	sample 8	2	31	10
RG	sample 8	3	21	15
RG	sample 8	4	20	13
RG	sample 8	5	14	8
RG	sample 8	6	20	12
RG	sample 8	7	32	9
RG	sample 8	8	23	7
RG	sample 8	9	34	16
RG	sample 8	10	51	11
RG	sample 8	11	20	19
RG	sample 8	12	27	21
RG	sample 8	13	23	12
RG	sample 8	14	33	18
RG	sample 8	15	61	22
RG	sample 8	16	20	17
RG	sample 8	17	38	11
RG	sample 8	18	22	21
RG	sample 8	19	27	12
RG	sample 8	20	20	15
RG	sample 8	21	19	16
RG	sample 8	22	45	8
RG	sample 8	23	21	12
RG	sample 8	24	29	11
RG	sample 8	25	20	19
RG	sample 8	26	66	20
RG	sample 8	27	25	10
RG	sample 8	28	26	8
RG	sample 8	29	31	15
RG	sample 8	30	22	13
RG	sample 8	31	43	21
RG	sample 8	32	25	12
RG	sample 8	33	13	8
RG	sample 8	34	23	10
RG	sample 8	35	41	15
RG	sample 8	36	30	10
RG	sample 8	37	26	7
RG	sample 8	38	25	12
RG	sample 8	39	40	7
RG	sample 8	40	31	21
RG	sample 8	41	53	12
RG	sample 8	42	18	12
RG	sample 8	43	31	8
RG	sample 8	44	18	7
RG	sample 8	45	59	13
RG	sample 8	46	42	14
RG	sample 8	47	20	7
RG	sample 8	48	21	9
RG	sample 8	49	33	10
RG	sample 8	50	53	7
NRG	sample 1	1	23	8
NRG	sample 1	2	29	17
NRG	sample 1	3	18	14
NRG	sample 1	4	52	10
NRG	sample 1	5	18	14
NRG	sample 1	6	30	9
NRG	sample 1	7	22	6
NRG	sample 1	8	11	12
NRG	sample 1	9	52	15
NRG	sample 1	10	32	12
NRG	sample 1	11	32	10
NRG	sample 1	12	23	11
NRG	sample 1	13	45	8
NRG	sample 1	14	35	12
NRG	sample 1	15	30	7
NRG	sample 1	16	43	25
NRG	sample 1	17	45	17
NRG	sample 1	18	47	10
NRG	sample 1	19	12	15
NRG	sample 1	20	19	9
NRG	sample 1	21	32	5
NRG	sample 1	22	19	12
NRG	sample 1	23	44	10
NRG	sample 1	24	47	9
NRG	sample 1	25	14	16
NRG	sample 1	26	41	24
NRG	sample 1	27	19	10
NRG	sample 1	28	54	18
NRG	sample 1	29	30	12
NRG	sample 1	30	25	13
NRG	sample 1	31	32	9
NRG	sample 1	32	25	8
NRG	sample 1	33	51	13
NRG	sample 1	34	29	9
NRG	sample 1	35	12	10
NRG	sample 1	36	35	10
NRG	sample 1	37	45	19
NRG	sample 1	38	19	14
NRG	sample 1	39	36	10
NRG	sample 1	40	18	15
NRG	sample 1	41	33	6
NRG	sample 1	42	41	19
NRG	sample 1	43	50	16
NRG	sample 1	44	46	9
NRG	sample 1	45	17	14
NRG	sample 1	46	35	8
NRG	sample 1	47	25	15
NRG	sample 1	48	47	10
NRG	sample 1	49	18	9
NRG	sample 1	50	19	7
NRG	sample 2	1	29	18
NRG	sample 2	2	59	26
NRG	sample 2	3	17	13
NRG	sample 2	4	14	14
NRG	sample 2	5	39	16
NRG	sample 2	6	8	10
NRG	sample 2	7	20	14
NRG	sample 2	8	48	22
NRG	sample 2	9	15	22
NRG	sample 2	10	25	14
NRG	sample 2	11	12	29
NRG	sample 2	12	10	19
NRG	sample 2	13	27	35
NRG	sample 2	14	19	18
NRG	sample 2	15	22	19
NRG	sample 2	16	20	22
NRG	sample 2	17	25	22
NRG	sample 2	18	20	13
NRG	sample 2	19	38	35
NRG	sample 2	20	10	22
NRG	sample 2	21	48	31
NRG	sample 2	22	39	22
NRG	sample 2	23	35	22
NRG	sample 2	24	18	13
NRG	sample 2	25	25	18
NRG	sample 2	26	37	12
NRG	sample 2	27	31	22
NRG	sample 2	28	37	25
NRG	sample 2	29	29	24
NRG	sample 2	30	19	20
NRG	sample 2	31	25	19
NRG	sample 2	32	45	25
NRG	sample 2	33	40	18
NRG	sample 2	34	21	15
NRG	sample 2	35	57	21
NRG	sample 2	36	22	16
NRG	sample 2	37	34	20
NRG	sample 2	38	15	19
NRG	sample 2	39	15	11
NRG	sample 2	40	25	19
NRG	sample 2	41	38	17
NRG	sample 2	42	31	24
NRG	sample 2	43	39	22
NRG	sample 2	44	28	21
NRG	sample 2	45	39	16
NRG	sample 2	46	12	17
NRG	sample 2	47	17	15
NRG	sample 2	48	34	20
NRG	sample 2	49	31	25
NRG	sample 2	50	20	13
NRG	sample 3	1	44	35
NRG	sample 3	2	27	18
NRG	sample 3	3	24	20
NRG	sample 3	4	13	15
NRG	sample 3	5	17	11
NRG	sample 3	6	10	11
NRG	sample 3	7	14	10
NRG	sample 3	8	34	23
NRG	sample 3	9	15	16
NRG	sample 3	10	40	28
NRG	sample 3	11	16	10
NRG	sample 3	12	18	11
NRG	sample 3	13	15	20
NRG	sample 3	14	10	8
NRG	sample 3	15	31	26
NRG	sample 3	16	32	31
NRG	sample 3	17	17	15
NRG	sample 3	18	27	28
NRG	sample 3	19	11	10
NRG	sample 3	20	19	21
NRG	sample 3	21	12	16
NRG	sample 3	22	25	21
NRG	sample 3	23	17	11
NRG	sample 3	24	25	9
NRG	sample 3	25	10	9
NRG	sample 3	26	34	10
NRG	sample 3	27	20	15
NRG	sample 3	28	17	20
NRG	sample 3	29	22	21
NRG	sample 3	30	14	10
NRG	sample 3	31	28	9
NRG	sample 3	32	16	19
NRG	sample 3	33	11	8
NRG	sample 3	34	32	20
NRG	sample 3	35	41	27
NRG	sample 3	36	17	14
NRG	sample 3	37	31	22
NRG	sample 3	38	14	10
NRG	sample 3	39	27	22
NRG	sample 3	40	38	22
NRG	sample 3	41	17	12
NRG	sample 3	42	32	21
NRG	sample 3	43	23	12
NRG	sample 3	44	15	9
NRG	sample 3	45	22	15
NRG	sample 3	46	12	11
NRG	sample 3	47	23	11
NRG	sample 3	48	29	20
NRG	sample 3	49	18	13
NRG	sample 3	50	22	18
NRG	sample 4	1	30	18
NRG	sample 4	2	22	20
NRG	sample 4	3	31	17
NRG	sample 4	4	19	24
NRG	sample 4	5	28	6
NRG	sample 4	6	48	26
NRG	sample 4	7	34	13
NRG	sample 4	8	42	22
NRG	sample 4	9	54	33
NRG	sample 4	10	44	23
NRG	sample 4	11	23	18
NRG	sample 4	12	31	25
NRG	sample 4	13	51	28
NRG	sample 4	14	28	14
NRG	sample 4	15	37	16
NRG	sample 4	16	29	16
NRG	sample 4	17	24	18
NRG	sample 4	18	50	27
NRG	sample 4	19	43	34
NRG	sample 4	20	35	15
NRG	sample 4	21	40	22
NRG	sample 4	22	28	13
NRG	sample 4	23	35	25
NRG	sample 4	24	49	27
NRG	sample 4	25	21	18
NRG	sample 4	26	53	25
NRG	sample 4	27	41	22
NRG	sample 4	28	54	20
NRG	sample 4	29	29	19
NRG	sample 4	30	36	16
NRG	sample 4	31	19	15
NRG	sample 4	32	42	15
NRG	sample 4	33	54	33
NRG	sample 4	34	23	16
NRG	sample 4	35	34	22
NRG	sample 4	36	24	7
NRG	sample 4	37	29	19
NRG	sample 4	38	32	27
NRG	sample 4	39	19	22
NRG	sample 4	40	34	15
NRG	sample 4	41	22	20
NRG	sample 4	42	25	9
NRG	sample 4	43	42	20
NRG	sample 4	44	33	13
NRG	sample 4	45	43	21
NRG	sample 4	46	55	28
NRG	sample 4	47	45	15
NRG	sample 4	48	19	10
NRG	sample 4	49	35	16
NRG	sample 4	50	21	14
NRG	sample 5	1	19	12
NRG	sample 5	2	25	7
NRG	sample 5	3	36	11
NRG	sample 5	4	24	6
NRG	sample 5	5	23	11
NRG	sample 5	6	50	8
NRG	sample 5	7	40	18
NRG	sample 5	8	28	10
NRG	sample 5	9	10	10
NRG	sample 5	10	28	11
NRG	sample 5	11	9	28
NRG	sample 5	12	30	10
NRG	sample 5	13	23	11
NRG	sample 5	14	20	12
NRG	sample 5	15	12	10
NRG	sample 5	16	29	19
NRG	sample 5	17	18	15
NRG	sample 5	18	70	12
NRG	sample 5	19	41	9
NRG	sample 5	20	60	16
NRG	sample 5	21	17	10
NRG	sample 5	22	29	11
NRG	sample 5	23	68	12
NRG	sample 5	24	28	15
NRG	sample 5	25	15	10
NRG	sample 5	26	28	9
NRG	sample 5	27	30	10
NRG	sample 5	28	10	12
NRG	sample 5	29	24	9
NRG	sample 5	30	23	12
NRG	sample 5	31	60	18
NRG	sample 5	32	41	11
NRG	sample 5	33	25	8
NRG	sample 5	34	38	7
NRG	sample 5	35	9	10
NRG	sample 5	36	13	10
NRG	sample 5	37	25	11
NRG	sample 5	38	27	8
NRG	sample 5	39	51	8
NRG	sample 5	40	43	15
NRG	sample 5	41	27	10
NRG	sample 5	42	20	9
NRG	sample 5	43	28	14
NRG	sample 5	44	19	8
NRG	sample 5	45	32	11
NRG	sample 5	46	24	10
NRG	sample 5	47	21	9
NRG	sample 5	48	14	10
NRG	sample 5	49	28	16
NRG	sample 5	50	22	14
NRG	sample 6	1	15	9
NRG	sample 6	2	8	6
NRG	sample 6	3	16	6
NRG	sample 6	4	14	6
NRG	sample 6	5	8	7
NRG	sample 6	6	26	6
NRG	sample 6	7	57	11
NRG	sample 6	8	19	11
NRG	sample 6	9	43	9
NRG	sample 6	10	28	8
NRG	sample 6	11	12	8
NRG	sample 6	12	7	10
NRG	sample 6	13	18	8
NRG	sample 6	14	13	10
NRG	sample 6	15	37	12
NRG	sample 6	16	22	10
NRG	sample 6	17	19	14
NRG	sample 6	18	21	5
NRG	sample 6	19	24	11
NRG	sample 6	20	20	23
NRG	sample 6	21	19	14
NRG	sample 6	22	25	5
NRG	sample 6	23	28	10
NRG	sample 6	24	37	9
NRG	sample 6	25	23	220
NRG	sample 6	26	40	10
NRG	sample 6	27	28	10
NRG	sample 6	28	24	16
NRG	sample 6	29	54	10
NRG	sample 6	30	28	7
NRG	sample 6	31	25	9
NRG	sample 6	32	18	6
NRG	sample 6	33	27	10
NRG	sample 6	34	20	9
NRG	sample 6	35	27	8
NRG	sample 6	36	17	7
NRG	sample 6	37	25	9
NRG	sample 6	38	14	10
NRG	sample 6	39	22	11
NRG	sample 6	40	24	12
NRG	sample 6	41	23	9
NRG	sample 6	42	14	8
NRG	sample 6	43	20	14
NRG	sample 6	44	26	7
NRG	sample 6	45	9	6
NRG	sample 6	46	25	14
NRG	sample 6	47	17	9
NRG	sample 6	48	19	11
NRG	sample 6	49	18	12
NRG	sample 6	50	20	12
NRG	sample 7	1	21	13
NRG	sample 7	2	52	25
NRG	sample 7	3	35	26
NRG	sample 7	4	22	21
NRG	sample 7	5	35	24
NRG	sample 7	6	15	14
NRG	sample 7	7	19	13
NRG	sample 7	8	29	23
NRG	sample 7	9	35	24
NRG	sample 7	10	23	16
NRG	sample 7	11	19	30
NRG	sample 7	12	15	16
NRG	sample 7	13	33	30
NRG	sample 7	14	21	14
NRG	sample 7	15	29	23
NRG	sample 7	16	30	18
NRG	sample 7	17	26	25
NRG	sample 7	18	19	15
NRG	sample 7	19	35	33
NRG	sample 7	20	48	35
NRG	sample 7	21	33	23
NRG	sample 7	22	17	12
NRG	sample 7	23	54	28
NRG	sample 7	24	20	16
NRG	sample 7	25	18	13
NRG	sample 7	26	33	18
NRG	sample 7	27	23	14
NRG	sample 7	28	37	22
NRG	sample 7	29	48	24
NRG	sample 7	30	32	19
NRG	sample 7	31	37	28
NRG	sample 7	32	29	24
NRG	sample 7	33	24	12
NRG	sample 7	34	30	21
NRG	sample 7	35	21	11
NRG	sample 7	36	17	15
NRG	sample 7	37	25	17
NRG	sample 7	38	35	20
NRG	sample 7	39	10	24
NRG	sample 7	40	21	25
NRG	sample 7	41	16	12
NRG	sample 7	42	25	21
NRG	sample 7	43	49	33
NRG	sample 7	44	31	18
NRG	sample 7	45	28	21
NRG	sample 7	46	17	13
NRG	sample 7	47	21	12
NRG	sample 7	48	30	29
NRG	sample 7	49	36	30
NRG	sample 7	50	18	28
NRG	sample 8	1	25	11
NRG	sample 8	2	10	8
NRG	sample 8	3	14	5
NRG	sample 8	4	20	7
NRG	sample 8	5	10	15
NRG	sample 8	6	30	15
NRG	sample 8	7	44	19
NRG	sample 8	8	29	7
NRG	sample 8	9	34	6
NRG	sample 8	10	42	5
NRG	sample 8	11	22	11
NRG	sample 8	12	10	20
NRG	sample 8	13	12	5
NRG	sample 8	14	19	7
NRG	sample 8	15	17	8
NRG	sample 8	16	20	11
NRG	sample 8	17	21	16
NRG	sample 8	18	20	6
NRG	sample 8	19	25	19
NRG	sample 8	20	32	13
NRG	sample 8	21	48	8
NRG	sample 8	22	10	8
NRG	sample 8	23	20	6
NRG	sample 8	24	32	11
NRG	sample 8	25	11	19
NRG	sample 8	26	24	18
NRG	sample 8	27	41	17
NRG	sample 8	28	22	19
NRG	sample 8	29	32	10
NRG	sample 8	30	23	9
NRG	sample 8	31	10	9
NRG	sample 8	32	22	11
NRG	sample 8	33	19	6
NRG	sample 8	34	31	17
NRG	sample 8	35	29	9
NRG	sample 8	36	20	9
NRG	sample 8	37	18	6
NRG	sample 8	38	25	11
NRG	sample 8	39	9	14
NRG	sample 8	40	15	5
NRG	sample 8	41	25	11
NRG	sample 8	42	30	9
NRG	sample 8	43	24	10
NRG	sample 8	44	18	7
NRG	sample 8	45	17	8
NRG	sample 8	46	38	15
NRG	sample 8	47	22	16
NRG	sample 8	48	27	9
NRG	sample 8	49	31	9
NRG	sample 8	50	34	8

## Sheet: Apoptotis
Group	Testis sample	Seminiferous tubule number	Number of apoptotic cells		RG = Reproductive Group
RG	sample 1	1	8		NRG = Non Reproductive Group
RG	sample 1	2	1
RG	sample 1	3	0
RG	sample 1	4	0
RG	sample 1	5	5
RG	sample 1	6	2
RG	sample 1	7	5
RG	sample 1	8	9
RG	sample 1	9	3
RG	sample 1	10	7
RG	sample 1	11	0
RG	sample 1	12	2
RG	sample 1	13	0
RG	sample 1	14	8
RG	sample 1	15	7
RG	sample 1	16	5
RG	sample 1	17	3
RG	sample 1	18	1
RG	sample 1	19	2
RG	sample 1	20	6
RG	sample 1	21	8
RG	sample 1	22	0
RG	sample 1	23	0
RG	sample 1	24	2
RG	sample 1	25	0
RG	sample 1	26	0
RG	sample 1	27	15
RG	sample 1	28	1
RG	sample 1	29	0
RG	sample 1	30	1
RG	sample 1	31	3
RG	sample 1	32	0
RG	sample 1	33	2
RG	sample 1	34	1
RG	sample 1	35	3
RG	sample 1	36	5
RG	sample 1	37	21
RG	sample 1	38	11
RG	sample 1	39	16
RG	sample 1	40	8
RG	sample 1	41	8
RG	sample 1	42	1
RG	sample 1	43	12
RG	sample 1	44	5
RG	sample 1	45	5
RG	sample 1	46	5
RG	sample 1	47	3
RG	sample 1	48	29
RG	sample 1	49	6
RG	sample 1	50	7
RG	sample 1	51	5
RG	sample 1	52	1
RG	sample 1	53	4
RG	sample 1	54	14
RG	sample 1	55	12
RG	sample 1	56	2
RG	sample 1	57	10
RG	sample 1	58	12
RG	sample 1	59	10
RG	sample 1	60	13
RG	sample 1	61	8
RG	sample 1	62	1
RG	sample 1	63	9
RG	sample 1	64	5
RG	sample 1	65	1
RG	sample 1	66	2
RG	sample 1	67	0
RG	sample 1	68	2
RG	sample 1	69	12
RG	sample 1	70	2
RG	sample 1	71	8
RG	sample 1	72	0
RG	sample 1	73	0
RG	sample 1	74	2
RG	sample 1	75	2
RG	sample 1	76	11
RG	sample 1	77	0
RG	sample 1	78	3
RG	sample 1	79	3
RG	sample 1	80	6
RG	sample 1	81	0
RG	sample 1	82	16
RG	sample 1	83	2
RG	sample 1	84	4
RG	sample 1	85	5
RG	sample 1	86	6
RG	sample 1	87	4
RG	sample 1	88	4
RG	sample 1	89	5
RG	sample 1	90	3
RG	sample 1	91	1
RG	sample 1	92	3
RG	sample 1	93	0
RG	sample 1	94	5
RG	sample 1	95	8
RG	sample 1	96	4
RG	sample 1	97	9
RG	sample 1	98	0
RG	sample 1	99	7
RG	sample 1	100	2
RG	sample 1	101	3
RG	sample 2	1	0
RG	sample 2	2	0
RG	sample 2	3	0
RG	sample 2	4	1
RG	sample 2	5	3
RG	sample 2	6	0
RG	sample 2	7	0
RG	sample 2	8	1
RG	sample 2	9	3
RG	sample 2	10	3
RG	sample 2	11	1
RG	sample 2	12	0
RG	sample 2	13	0
RG	sample 2	14	0
RG	sample 2	15	0
RG	sample 2	16	0
RG	sample 2	17	1
RG	sample 2	18	0
RG	sample 2	19	0
RG	sample 2	20	0
RG	sample 2	21	3
RG	sample 2	22	0
RG	sample 2	23	0
RG	sample 2	24	3
RG	sample 2	25	0
RG	sample 2	26	1
RG	sample 2	27	1
RG	sample 2	28	1
RG	sample 2	29	2
RG	sample 2	30	0
RG	sample 2	31	0
RG	sample 2	32	0
RG	sample 2	33	0
RG	sample 2	34	2
RG	sample 2	35	0
RG	sample 2	36	0
RG	sample 2	37	0
RG	sample 2	38	0
RG	sample 2	39	0
RG	sample 2	40	0
RG	sample 2	41	0
RG	sample 2	42	0
RG	sample 2	43	2
RG	sample 2	44	0
RG	sample 2	45	2
RG	sample 2	46	0
RG	sample 2	47	4
RG	sample 2	48	0
RG	sample 2	49	0
RG	sample 2	50	0
RG	sample 2	51	1
RG	sample 2	52	0
RG	sample 2	53	0
RG	sample 2	54	0
RG	sample 2	55	1
RG	sample 2	56	1
RG	sample 2	57	1
RG	sample 2	58	0
RG	sample 2	59	0
RG	sample 2	60	0
RG	sample 2	61	3
RG	sample 2	62	0
RG	sample 2	63	0
RG	sample 2	64	2
RG	sample 2	65	2
RG	sample 2	66	0
RG	sample 2	67	0
RG	sample 2	68	0
RG	sample 2	69	0
RG	sample 2	70	0
RG	sample 2	71	0
RG	sample 2	72	0
RG	sample 2	73	0
RG	sample 2	74	0
RG	sample 2	75	0
RG	sample 2	76	0
RG	sample 2	77	0
RG	sample 2	78	2
RG	sample 2	79	0
RG	sample 2	80	0
RG	sample 2	81	1
RG	sample 2	82	0
RG	sample 2	83	1
RG	sample 2	84	3
RG	sample 2	85	0
RG	sample 2	86	0
RG	sample 2	87	0
RG	sample 2	88	0
RG	sample 2	89	0
RG	sample 2	90	0
RG	sample 2	91	0
RG	sample 2	92	0
RG	sample 2	93	0
RG	sample 2	94	0
RG	sample 2	95	0
RG	sample 2	96	0
RG	sample 2	97	0
RG	sample 2	98	2
RG	sample 2	99	0
RG	sample 2	100	0
RG	sample 2	101	0
RG	sample 2	102	0
RG	sample 2	103	0
RG	sample 3	1	6
RG	sample 3	2	1
RG	sample 3	3	1
RG	sample 3	4	0
RG	sample 3	5	1
RG	sample 3	6	8
RG	sample 3	7	0
RG	sample 3	8	1
RG	sample 3	9	2
RG	sample 3	10	1
RG	sample 3	11	6
RG	sample 3	12	0
RG	sample 3	13	0
RG	sample 3	14	0
RG	sample 3	15	0
RG	sample 3	16	0
RG	sample 3	17	1
RG	sample 3	18	5
RG	sample 3	19	4
RG	sample 3	20	0
RG	sample 3	21	8
RG	sample 3	22	2
RG	sample 3	23	3
RG	sample 3	24	1
RG	sample 3	25	0
RG	sample 3	26	0
RG	sample 3	27	0
RG	sample 3	28	2
RG	sample 3	29	4
RG	sample 3	30	1
RG	sample 3	31	1
RG	sample 3	32	2
RG	sample 3	33	2
RG	sample 3	34	0
RG	sample 3	35	3
RG	sample 3	36	4
RG	sample 3	37	1
RG	sample 3	38	3
RG	sample 3	39	0
RG	sample 3	40	1
RG	sample 3	41	0
RG	sample 3	42	0
RG	sample 3	43	10
RG	sample 3	44	4
RG	sample 3	45	6
RG	sample 3	46	4
RG	sample 3	47	13
RG	sample 3	48	14
RG	sample 3	49	4
RG	sample 3	50	0
RG	sample 3	51	15
RG	sample 3	52	0
RG	sample 3	53	2
RG	sample 3	54	0
RG	sample 3	55	6
RG	sample 3	56	3
RG	sample 3	57	0
RG	sample 3	58	4
RG	sample 3	59	10
RG	sample 3	60	1
RG	sample 3	61	1
RG	sample 3	62	0
RG	sample 3	63	5
RG	sample 3	64	0
RG	sample 3	65	4
RG	sample 3	66	9
RG	sample 3	67	2
RG	sample 3	68	6
RG	sample 3	69	5
RG	sample 3	70	1
RG	sample 3	71	7
RG	sample 3	72	5
RG	sample 3	73	0
RG	sample 3	74	0
RG	sample 3	75	3
RG	sample 3	76	3
RG	sample 3	77	0
RG	sample 3	78	3
RG	sample 3	79	0
RG	sample 3	80	0
RG	sample 3	81	0
RG	sample 3	82	0
RG	sample 3	83	0
RG	sample 3	84	0
RG	sample 3	85	2
RG	sample 3	86	1
RG	sample 3	87	9
RG	sample 3	88	0
RG	sample 3	89	5
RG	sample 3	90	12
RG	sample 3	91	4
RG	sample 3	92	0
RG	sample 4	1	0
RG	sample 4	2	1
RG	sample 4	3	0
RG	sample 4	4	1
RG	sample 4	5	0
RG	sample 4	6	2
RG	sample 4	7	0
RG	sample 4	8	0
RG	sample 4	9	0
RG	sample 4	10	0
RG	sample 4	11	0
RG	sample 4	12	0
RG	sample 4	13	1
RG	sample 4	14	0
RG	sample 4	15	0
RG	sample 4	16	0
RG	sample 4	17	0
RG	sample 4	18	2
RG	sample 4	19	0
RG	sample 4	20	0
RG	sample 4	21	1
RG	sample 4	22	0
RG	sample 4	23	0
RG	sample 4	24	0
RG	sample 4	25	0
RG	sample 4	26	0
RG	sample 4	27	0
RG	sample 4	28	0
RG	sample 4	29	0
RG	sample 4	30	0
RG	sample 4	31	1
RG	sample 4	32	0
RG	sample 4	33	0
RG	sample 4	34	1
RG	sample 4	35	0
RG	sample 4	36	0
RG	sample 4	37	2
RG	sample 4	38	0
RG	sample 4	39	0
RG	sample 4	40	0
RG	sample 4	41	0
RG	sample 4	42	0
RG	sample 4	43	0
RG	sample 4	44	0
RG	sample 4	45	0
RG	sample 4	46	0
RG	sample 4	47	0
RG	sample 4	48	1
RG	sample 4	49	0
RG	sample 4	50	0
RG	sample 4	51	0
RG	sample 4	52	0
RG	sample 4	53	1
RG	sample 4	54	0
RG	sample 4	55	0
RG	sample 4	56	0
RG	sample 4	57	0
RG	sample 4	58	0
RG	sample 4	59	0
RG	sample 4	60	0
RG	sample 4	61	0
RG	sample 4	62	0
RG	sample 4	63	0
RG	sample 4	64	0
RG	sample 4	65	0
RG	sample 4	66	0
RG	sample 4	67	0
RG	sample 4	68	0
RG	sample 4	69	1
RG	sample 4	70	0
RG	sample 4	71	0
RG	sample 4	72	0
RG	sample 4	73	0
RG	sample 4	74	0
RG	sample 4	75	0
RG	sample 4	76	0
RG	sample 4	77	0
RG	sample 4	78	0
RG	sample 4	79	0
RG	sample 4	80	2
RG	sample 4	81	0
RG	sample 4	82	0
RG	sample 4	83	0
RG	sample 4	84	0
RG	sample 4	85	0
RG	sample 4	86	1
RG	sample 4	87	3
RG	sample 4	88	0
RG	sample 4	89	1
RG	sample 4	90	0
RG	sample 4	91	0
RG	sample 4	92	0
RG	sample 4	93	0
RG	sample 4	94	1
RG	sample 4	95	0
RG	sample 4	96	0
RG	sample 4	97	0
RG	sample 4	98	0
RG	sample 4	99	0
RG	sample 4	100	0
RG	sample 4	101	0
RG	sample 5	1	0
RG	sample 5	2	3
RG	sample 5	3	3
RG	sample 5	4	2
RG	sample 5	5	4
RG	sample 5	6	3
RG	sample 5	7	0
RG	sample 5	8	4
RG	sample 5	9	2
RG	sample 5	10	3
RG	sample 5	11	0
RG	sample 5	12	2
RG	sample 5	13	2
RG	sample 5	14	1
RG	sample 5	15	4
RG	sample 5	16	6
RG	sample 5	17	2
RG	sample 5	18	5
RG	sample 5	19	0
RG	sample 5	20	2
RG	sample 5	21	2
RG	sample 5	22	2
RG	sample 5	23	7
RG	sample 5	24	5
RG	sample 5	25	2
RG	sample 5	26	3
RG	sample 5	27	2
RG	sample 5	28	4
RG	sample 5	29	2
RG	sample 5	30	0
RG	sample 5	31	5
RG	sample 5	32	0
RG	sample 5	33	3
RG	sample 5	34	2
RG	sample 5	35	0
RG	sample 5	36	0
RG	sample 5	37	5
RG	sample 5	38	4
RG	sample 5	39	0
RG	sample 5	40	0
RG	sample 5	41	1
RG	sample 5	42	4
RG	sample 5	43	0
RG	sample 5	44	0
RG	sample 5	45	2
RG	sample 5	46	0
RG	sample 5	47	0
RG	sample 5	48	1
RG	sample 5	49	0
RG	sample 5	50	3
RG	sample 5	51	0
RG	sample 5	52	3
RG	sample 5	53	2
RG	sample 5	54	0
RG	sample 5	55	2
RG	sample 5	56	5
RG	sample 5	57	1
RG	sample 5	58	1
RG	sample 5	59	5
RG	sample 5	60	2
RG	sample 5	61	0
RG	sample 5	62	0
RG	sample 5	63	2
RG	sample 5	64	0
RG	sample 5	65	1
RG	sample 5	66	1
RG	sample 5	67	0
RG	sample 5	68	3
RG	sample 5	69	4
RG	sample 5	70	1
RG	sample 5	71	0
RG	sample 5	72	1
RG	sample 5	73	3
RG	sample 5	74	2
RG	sample 5	75	0
RG	sample 5	76	3
RG	sample 5	77	0
RG	sample 5	78	1
RG	sample 5	79	5
RG	sample 5	80	0
RG	sample 5	81	0
RG	sample 5	82	2
RG	sample 5	83	0
RG	sample 5	84	1
RG	sample 6	1	2
RG	sample 6	2	4
RG	sample 6	3	1
RG	sample 6	4	2
RG	sample 6	5	4
RG	sample 6	6	13
RG	sample 6	7	2
RG	sample 6	8	3
RG	sample 6	9	0
RG	sample 6	10	6
RG	sample 6	11	1
RG	sample 6	12	0
RG	sample 6	13	7
RG	sample 6	14	1
RG	sample 6	15	0
RG	sample 6	16	0
RG	sample 6	17	2
RG	sample 6	18	1
RG	sample 6	19	0
RG	sample 6	20	2
RG	sample 6	21	6
RG	sample 6	22	5
RG	sample 6	23	2
RG	sample 6	24	0
RG	sample 6	25	0
RG	sample 6	26	1
RG	sample 6	27	1
RG	sample 6	28	12
RG	sample 6	29	10
RG	sample 6	30	1
RG	sample 6	31	2
RG	sample 6	32	1
RG	sample 6	33	0
RG	sample 6	34	0
RG	sample 6	35	2
RG	sample 6	36	4
RG	sample 6	37	2
RG	sample 6	38	7
RG	sample 6	39	5
RG	sample 6	40	0
RG	sample 6	41	3
RG	sample 6	42	2
RG	sample 6	43	0
RG	sample 6	44	0
RG	sample 6	45	0
RG	sample 6	46	0
RG	sample 6	47	1
RG	sample 6	48	0
RG	sample 6	49	0
RG	sample 6	50	2
RG	sample 6	51	0
RG	sample 6	52	0
RG	sample 6	53	2
RG	sample 6	54	2
RG	sample 6	55	1
RG	sample 6	56	1
RG	sample 6	57	1
RG	sample 6	58	2
RG	sample 6	59	2
RG	sample 6	60	0
RG	sample 6	61	1
RG	sample 6	62	2
RG	sample 6	63	7
RG	sample 6	64	4
RG	sample 6	65	2
RG	sample 6	66	8
RG	sample 6	67	4
RG	sample 6	68	4
RG	sample 6	69	5
RG	sample 6	70	0
RG	sample 6	71	3
RG	sample 6	72	5
RG	sample 6	73	1
RG	sample 6	74	3
RG	sample 6	75	3
RG	sample 6	76	2
RG	sample 6	77	3
RG	sample 6	78	1
RG	sample 6	79	2
RG	sample 6	80	0
RG	sample 6	81	7
RG	sample 7	1	4
RG	sample 7	2	0
RG	sample 7	3	6
RG	sample 7	4	7
RG	sample 7	5	0
RG	sample 7	6	2
RG	sample 7	7	0
RG	sample 7	8	6
RG	sample 7	9	6
RG	sample 7	10	0
RG	sample 7	11	0
RG	sample 7	12	6
RG	sample 7	13	2
RG	sample 7	14	0
RG	sample 7	15	3
RG	sample 7	16	3
RG	sample 7	17	1
RG	sample 7	18	3
RG	sample 7	19	0
RG	sample 7	20	5
RG	sample 7	21	0
RG	sample 7	22	2
RG	sample 7	23	4
RG	sample 7	24	2
RG	sample 7	25	3
RG	sample 7	26	1
RG	sample 7	27	3
RG	sample 7	28	0
RG	sample 7	29	4
RG	sample 7	30	2
RG	sample 7	31	4
RG	sample 7	32	0
RG	sample 7	33	4
RG	sample 7	34	0
RG	sample 7	35	3
RG	sample 7	36	4
RG	sample 7	37	5
RG	sample 7	38	2
RG	sample 7	39	4
RG	sample 7	40	0
RG	sample 7	41	0
RG	sample 7	42	0
RG	sample 7	43	2
RG	sample 7	44	4
RG	sample 7	45	2
RG	sample 7	46	1
RG	sample 7	47	0
RG	sample 7	48	0
RG	sample 7	49	5
RG	sample 7	50	4
RG	sample 7	51	2
RG	sample 7	52	0
RG	sample 7	53	0
RG	sample 7	54	2
RG	sample 7	55	1
RG	sample 7	56	3
RG	sample 7	57	1
RG	sample 7	58	0
RG	sample 7	59	2
RG	sample 7	60	4
RG	sample 7	61	0
RG	sample 7	62	0
RG	sample 7	63	4
RG	sample 7	64	3
RG	sample 7	65	0
RG	sample 7	66	1
RG	sample 7	67	0
RG	sample 7	68	2
RG	sample 7	69	2
RG	sample 7	70	0
RG	sample 7	71	1
RG	sample 7	72	3
RG	sample 7	73	5
RG	sample 7	74	4
RG	sample 7	75	0
RG	sample 7	76	2
RG	sample 7	77	0
RG	sample 7	78	1
RG	sample 7	79	5
RG	sample 7	80	0
RG	sample 8	1	7
RG	sample 8	2	5
RG	sample 8	3	0
RG	sample 8	4	0
RG	sample 8	5	2
RG	sample 8	6	1
RG	sample 8	7	6
RG	sample 8	8	3
RG	sample 8	9	4
RG	sample 8	10	0
RG	sample 8	11	6
RG	sample 8	12	0
RG	sample 8	13	0
RG	sample 8	14	9
RG	sample 8	15	5
RG	sample 8	16	0
RG	sample 8	17	8
RG	sample 8	18	11
RG	sample 8	19	8
RG	sample 8	20	7
RG	sample 8	21	0
RG	sample 8	22	2
RG	sample 8	23	0
RG	sample 8	24	2
RG	sample 8	25	1
RG	sample 8	26	0
RG	sample 8	27	0
RG	sample 8	28	8
RG	sample 8	29	2
RG	sample 8	30	0
RG	sample 8	31	0
RG	sample 8	32	1
RG	sample 8	33	10
RG	sample 8	34	4
RG	sample 8	35	3
RG	sample 8	36	1
RG	sample 8	37	0
RG	sample 8	38	2
RG	sample 8	39	0
RG	sample 8	40	0
RG	sample 8	41	3
RG	sample 8	42	0
RG	sample 8	43	0
RG	sample 8	44	0
RG	sample 8	45	4
RG	sample 8	46	0
RG	sample 8	47	5
RG	sample 8	48	2
RG	sample 8	49	1
RG	sample 8	50	2
RG	sample 8	51	0
RG	sample 8	52	1
RG	sample 8	53	0
RG	sample 8	54	0
RG	sample 8	55	0
RG	sample 8	56	3
RG	sample 8	57	3
RG	sample 8	58	0
RG	sample 8	59	6
RG	sample 8	60	2
RG	sample 8	61	5
RG	sample 8	62	0
RG	sample 8	63	9
RG	sample 8	64	3
RG	sample 8	65	3
RG	sample 8	66	2
RG	sample 8	67	0
RG	sample 8	68	4
RG	sample 8	69	3
RG	sample 8	70	0
RG	sample 8	71	0
RG	sample 8	72	2
RG	sample 8	73	5
RG	sample 8	74	0
RG	sample 8	75	3
NRG	sample 1	1	9
NRG	sample 1	2	2
NRG	sample 1	3	6
NRG	sample 1	4	11
NRG	sample 1	5	0
NRG	sample 1	6	3
NRG	sample 1	7	4
NRG	sample 1	8	4
NRG	sample 1	9	4
NRG	sample 1	10	0
NRG	sample 1	11	5
NRG	sample 1	12	6
NRG	sample 1	13	1
NRG	sample 1	14	6
NRG	sample 1	15	2
NRG	sample 1	16	1
NRG	sample 1	17	1
NRG	sample 1	18	3
NRG	sample 1	19	1
NRG	sample 1	20	2
NRG	sample 1	21	6
NRG	sample 1	22	0
NRG	sample 1	23	4
NRG	sample 1	24	4
NRG	sample 1	25	6
NRG	sample 1	26	3
NRG	sample 1	27	1
NRG	sample 1	28	6
NRG	sample 1	29	2
NRG	sample 1	30	4
NRG	sample 1	31	3
NRG	sample 1	32	1
NRG	sample 1	33	0
NRG	sample 1	34	1
NRG	sample 1	35	1
NRG	sample 1	36	1
NRG	sample 1	37	2
NRG	sample 1	38	8
NRG	sample 1	39	4
NRG	sample 1	40	0
NRG	sample 1	41	1
NRG	sample 1	42	1
NRG	sample 1	43	0
NRG	sample 1	44	0
NRG	sample 1	45	6
NRG	sample 1	46	6
NRG	sample 1	47	5
NRG	sample 1	48	2
NRG	sample 1	49	5
NRG	sample 1	50	9
NRG	sample 1	51	0
NRG	sample 1	52	3
NRG	sample 1	53	0
NRG	sample 1	54	5
NRG	sample 1	55	0
NRG	sample 1	56	2
NRG	sample 1	57	3
NRG	sample 1	58	0
NRG	sample 1	59	0
NRG	sample 1	60	0
NRG	sample 1	61	0
NRG	sample 1	62	4
NRG	sample 1	63	2
NRG	sample 1	64	5
NRG	sample 1	65	6
NRG	sample 1	66	0
NRG	sample 1	67	4
NRG	sample 1	68	3
NRG	sample 1	69	9
NRG	sample 1	70	0
NRG	sample 1	71	0
NRG	sample 1	72	4
NRG	sample 1	73	1
NRG	sample 1	74	0
NRG	sample 1	75	2
NRG	sample 1	76	4
NRG	sample 1	77	12
NRG	sample 1	78	7
NRG	sample 1	79	0
NRG	sample 1	80	1
NRG	sample 1	81	3
NRG	sample 1	82	5
NRG	sample 1	83	12
NRG	sample 1	84	5
NRG	sample 1	85	0
NRG	sample 1	86	3
NRG	sample 1	87	1
NRG	sample 1	88	4
NRG	sample 1	89	7
NRG	sample 1	90	2
NRG	sample 1	91	0
NRG	sample 1	92	4
NRG	sample 1	93	4
NRG	sample 1	94	0
NRG	sample 1	95	0
NRG	sample 1	96	1
NRG	sample 1	97	9
NRG	sample 1	98	0
NRG	sample 1	99	0
NRG	sample 1	100	0
NRG	sample 1	101	6
NRG	sample 1	102	6
NRG	sample 1	103	3
NRG	sample 2	1	0
NRG	sample 2	2	4
NRG	sample 2	3	0
NRG	sample 2	4	2
NRG	sample 2	5	5
NRG	sample 2	6	4
NRG	sample 2	7	2
NRG	sample 2	8	0
NRG	sample 2	9	0
NRG	sample 2	10	2
NRG	sample 2	11	4
NRG	sample 2	12	0
NRG	sample 2	13	6
NRG	sample 2	14	2
NRG	sample 2	15	1
NRG	sample 2	16	4
NRG	sample 2	17	1
NRG	sample 2	18	2
NRG	sample 2	19	0
NRG	sample 2	20	0
NRG	sample 2	21	2
NRG	sample 2	22	1
NRG	sample 2	23	0
NRG	sample 2	24	0
NRG	sample 2	25	3
NRG	sample 2	26	0
NRG	sample 2	27	3
NRG	sample 2	28	4
NRG	sample 2	29	1
NRG	sample 2	30	0
NRG	sample 2	31	2
NRG	sample 2	32	5
NRG	sample 2	33	5
NRG	sample 2	34	12
NRG	sample 2	35	4
NRG	sample 2	36	0
NRG	sample 2	37	6
NRG	sample 2	38	4
NRG	sample 2	39	1
NRG	sample 2	40	2
NRG	sample 2	41	2
NRG	sample 2	42	2
NRG	sample 2	43	0
NRG	sample 2	44	0
NRG	sample 2	45	0
NRG	sample 2	46	0
NRG	sample 2	47	0
NRG	sample 2	48	7
NRG	sample 2	49	0
NRG	sample 2	50	2
NRG	sample 2	51	0
NRG	sample 2	52	0
NRG	sample 2	53	1
NRG	sample 2	54	1
NRG	sample 2	55	1
NRG	sample 2	56	5
NRG	sample 2	57	1
NRG	sample 2	58	1
NRG	sample 2	59	2
NRG	sample 2	60	3
NRG	sample 2	61	0
NRG	sample 2	62	0
NRG	sample 2	63	3
NRG	sample 2	64	0
NRG	sample 2	65	0
NRG	sample 2	66	0
NRG	sample 2	67	0
NRG	sample 2	68	0
NRG	sample 2	69	0
NRG	sample 2	70	0
NRG	sample 2	71	0
NRG	sample 2	72	6
NRG	sample 2	73	2
NRG	sample 2	74	2
NRG	sample 2	75	0
NRG	sample 2	76	0
NRG	sample 2	77	6
NRG	sample 2	78	7
NRG	sample 2	79	2
NRG	sample 2	80	3
NRG	sample 2	81	1
NRG	sample 2	82	0
NRG	sample 2	83	0
NRG	sample 2	84	0
NRG	sample 2	85	0
NRG	sample 2	86	7
NRG	sample 2	87	2
NRG	sample 2	88	0
NRG	sample 2	89	0
NRG	sample 2	90	0
NRG	sample 2	91	0
NRG	sample 2	92	1
NRG	sample 2	93	0
NRG	sample 2	94	3
NRG	sample 2	95	0
NRG	sample 2	96	0
NRG	sample 2	97	0
NRG	sample 2	98	0
NRG	sample 2	99	0
NRG	sample 2	100	0
NRG	sample 2	101	0
NRG	sample 2	102	0
NRG	sample 2	103	0
NRG	sample 2	104	0
NRG	sample 3	1	12
NRG	sample 3	2	6
NRG	sample 3	3	6
NRG	sample 3	4	7
NRG	sample 3	5	0
NRG	sample 3	6	4
NRG	sample 3	7	6
NRG	sample 3	8	5
NRG	sample 3	9	6
NRG	sample 3	10	6
NRG	sample 3	11	6
NRG	sample 3	12	2
NRG	sample 3	13	7
NRG	sample 3	14	5
NRG	sample 3	15	9
NRG	sample 3	16	5
NRG	sample 3	17	0
NRG	sample 3	18	2
NRG	sample 3	19	7
NRG	sample 3	20	6
NRG	sample 3	21	6
NRG	sample 3	22	3
NRG	sample 3	23	0
NRG	sample 3	24	7
NRG	sample 3	25	1
NRG	sample 3	26	12
NRG	sample 3	27	9
NRG	sample 3	28	8
NRG	sample 3	29	4
NRG	sample 3	30	12
NRG	sample 3	31	1
NRG	sample 3	32	1
NRG	sample 3	33	1
NRG	sample 3	34	5
NRG	sample 3	35	3
NRG	sample 3	36	1
NRG	sample 3	37	2
NRG	sample 3	38	6
NRG	sample 3	39	3
NRG	sample 3	40	5
NRG	sample 3	41	4
NRG	sample 3	42	2
NRG	sample 3	43	0
NRG	sample 3	44	3
NRG	sample 3	45	0
NRG	sample 3	46	2
NRG	sample 3	47	3
NRG	sample 3	48	4
NRG	sample 3	49	7
NRG	sample 3	50	1
NRG	sample 3	51	1
NRG	sample 3	52	0
NRG	sample 3	53	1
NRG	sample 3	54	5
NRG	sample 3	55	9
NRG	sample 3	56	4
NRG	sample 3	57	3
NRG	sample 3	58	1
NRG	sample 3	59	9
NRG	sample 3	60	3
NRG	sample 3	61	6
NRG	sample 3	62	4
NRG	sample 3	63	4
NRG	sample 3	64	5
NRG	sample 3	65	5
NRG	sample 3	66	5
NRG	sample 3	67	4
NRG	sample 3	68	4
NRG	sample 3	69	6
NRG	sample 3	70	6
NRG	sample 3	71	6
NRG	sample 3	72	4
NRG	sample 3	73	2
NRG	sample 3	74	6
NRG	sample 3	75	5
NRG	sample 3	76	5
NRG	sample 3	77	18
NRG	sample 3	78	11
NRG	sample 3	79	3
NRG	sample 3	80	0
NRG	sample 3	81	0
NRG	sample 3	82	2
NRG	sample 3	83	4
NRG	sample 3	84	1
NRG	sample 3	85	4
NRG	sample 3	86	9
NRG	sample 3	87	0
NRG	sample 3	88	5
NRG	sample 3	89	4
NRG	sample 3	90	3
NRG	sample 3	91	4
NRG	sample 3	92	3
NRG	sample 3	93	7
NRG	sample 3	94	5
NRG	sample 3	95	1
NRG	sample 3	96	1
NRG	sample 3	97	3
NRG	sample 3	98	1
NRG	sample 3	99	5
NRG	sample 4	1	3
NRG	sample 4	2	4
NRG	sample 4	3	2
NRG	sample 4	4	6
NRG	sample 4	5	2
NRG	sample 4	6	0
NRG	sample 4	7	3
NRG	sample 4	8	1
NRG	sample 4	9	1
NRG	sample 4	10	0
NRG	sample 4	11	2
NRG	sample 4	12	2
NRG	sample 4	13	1
NRG	sample 4	14	1
NRG	sample 4	15	3
NRG	sample 4	16	3
NRG	sample 4	17	0
NRG	sample 4	18	0
NRG	sample 4	19	3
NRG	sample 4	20	2
NRG	sample 4	21	1
NRG	sample 4	22	1
NRG	sample 4	23	0
NRG	sample 4	24	1
NRG	sample 4	25	0
NRG	sample 4	26	3
NRG	sample 4	27	0
NRG	sample 4	28	1
NRG	sample 4	29	1
NRG	sample 4	30	3
NRG	sample 4	31	1
NRG	sample 4	32	0
NRG	sample 4	33	6
NRG	sample 4	34	3
NRG	sample 4	35	2
NRG	sample 4	36	1
NRG	sample 4	37	2
NRG	sample 4	38	3
NRG	sample 4	39	13
NRG	sample 4	40	5
NRG	sample 4	41	0
NRG	sample 4	42	3
NRG	sample 4	43	1
NRG	sample 4	44	3
NRG	sample 4	45	0
NRG	sample 4	46	3
NRG	sample 4	47	3
NRG	sample 4	48	5
NRG	sample 4	49	8
NRG	sample 4	50	1
NRG	sample 4	51	1
NRG	sample 4	52	6
NRG	sample 4	53	4
NRG	sample 4	54	3
NRG	sample 4	55	0
NRG	sample 4	56	4
NRG	sample 4	57	4
NRG	sample 4	58	4
NRG	sample 4	59	0
NRG	sample 4	60	2
NRG	sample 4	61	2
NRG	sample 4	62	3
NRG	sample 4	63	0
NRG	sample 4	64	0
NRG	sample 4	65	5
NRG	sample 4	66	4
NRG	sample 4	67	2
NRG	sample 4	68	0
NRG	sample 4	69	0
NRG	sample 4	70	3
NRG	sample 4	71	7
NRG	sample 4	72	0
NRG	sample 4	73	1
NRG	sample 4	74	2
NRG	sample 4	75	1
NRG	sample 4	76	1
NRG	sample 4	77	2
NRG	sample 4	78	2
NRG	sample 4	79	3
NRG	sample 4	80	8
NRG	sample 4	81	2
NRG	sample 4	82	0
NRG	sample 4	83	2
NRG	sample 4	84	2
NRG	sample 4	85	0
NRG	sample 4	86	2
NRG	sample 4	87	0
NRG	sample 4	88	2
NRG	sample 4	89	2
NRG	sample 4	90	2
NRG	sample 4	91	5
NRG	sample 4	92	3
NRG	sample 4	93	2
NRG	sample 4	94	2
NRG	sample 4	95	7
NRG	sample 4	96	2
NRG	sample 4	97	2
NRG	sample 4	98	1
NRG	sample 4	99	1
NRG	sample 4	100	0
NRG	sample 4	101	3
NRG	sample 4	102	2
NRG	sample 4	103	2
NRG	sample 4	104	4
NRG	sample 4	105	0
NRG	sample 4	106	1
NRG	sample 4	107	0
NRG	sample 4	108	2
NRG	sample 4	109	2
NRG	sample 4	110	0
NRG	sample 4	111	4
NRG	sample 4	112	0
NRG	sample 4	113	0
NRG	sample 5	1	4
NRG	sample 5	2	2
NRG	sample 5	3	6
NRG	sample 5	4	3
NRG	sample 5	5	1
NRG	sample 5	6	1
NRG	sample 5	7	2
NRG	sample 5	8	5
NRG	sample 5	9	15
NRG	sample 5	10	8
NRG	sample 5	11	3
NRG	sample 5	12	4
NRG	sample 5	13	0
NRG	sample 5	14	2
NRG	sample 5	15	1
NRG	sample 5	16	9
NRG	sample 5	17	1
NRG	sample 5	18	5
NRG	sample 5	19	2
NRG	sample 5	20	4
NRG	sample 5	21	4
NRG	sample 5	22	2
NRG	sample 5	23	2
NRG	sample 5	24	0
NRG	sample 5	25	0
NRG	sample 5	26	0
NRG	sample 5	27	1
NRG	sample 5	28	1
NRG	sample 5	29	0
NRG	sample 5	30	1
NRG	sample 5	31	0
NRG	sample 5	32	0
NRG	sample 5	33	0
NRG	sample 5	34	2
NRG	sample 5	35	2
NRG	sample 5	36	0
NRG	sample 5	37	0
NRG	sample 5	38	5
NRG	sample 5	39	5
NRG	sample 5	40	11
NRG	sample 5	41	6
NRG	sample 5	42	4
NRG	sample 5	43	4
NRG	sample 5	44	11
NRG	sample 5	45	4
NRG	sample 5	46	0
NRG	sample 5	47	0
NRG	sample 5	48	2
NRG	sample 5	49	0
NRG	sample 5	50	1
NRG	sample 5	51	4
NRG	sample 5	52	0
NRG	sample 5	53	0
NRG	sample 5	54	0
NRG	sample 5	55	1
NRG	sample 5	56	0
NRG	sample 5	57	0
NRG	sample 5	58	0
NRG	sample 5	59	2
NRG	sample 5	60	2
NRG	sample 5	61	0
NRG	sample 5	62	9
NRG	sample 5	63	2
NRG	sample 5	64	1
NRG	sample 5	65	0
NRG	sample 5	66	5
NRG	sample 5	67	0
NRG	sample 5	68	0
NRG	sample 5	69	1
NRG	sample 5	70	1
NRG	sample 5	71	1
NRG	sample 5	72	2
NRG	sample 5	73	4
NRG	sample 5	74	11
NRG	sample 5	75	4
NRG	sample 5	76	1
NRG	sample 6	1	9
NRG	sample 6	2	5
NRG	sample 6	3	5
NRG	sample 6	4	5
NRG	sample 6	5	2
NRG	sample 6	6	3
NRG	sample 6	7	5
NRG	sample 6	8	5
NRG	sample 6	9	6
NRG	sample 6	10	6
NRG	sample 6	11	2
NRG	sample 6	12	3
NRG	sample 6	13	10
NRG	sample 6	14	7
NRG	sample 6	15	0
NRG	sample 6	16	4
NRG	sample 6	17	1
NRG	sample 6	18	1
NRG	sample 6	19	3
NRG	sample 6	20	2
NRG	sample 6	21	2
NRG	sample 6	22	3
NRG	sample 6	23	1
NRG	sample 6	24	0
NRG	sample 6	25	1
NRG	sample 6	26	3
NRG	sample 6	27	2
NRG	sample 6	28	5
NRG	sample 6	29	15
NRG	sample 6	30	9
NRG	sample 6	31	6
NRG	sample 6	32	8
NRG	sample 6	33	9
NRG	sample 6	34	6
NRG	sample 6	35	8
NRG	sample 6	36	4
NRG	sample 6	37	2
NRG	sample 6	38	6
NRG	sample 6	39	2
NRG	sample 6	40	1
NRG	sample 6	41	4
NRG	sample 6	42	3
NRG	sample 6	43	0
NRG	sample 6	44	0
NRG	sample 6	45	0
NRG	sample 6	46	2
NRG	sample 6	47	4
NRG	sample 6	48	2
NRG	sample 6	49	4
NRG	sample 6	50	0
NRG	sample 6	51	12
NRG	sample 6	52	6
NRG	sample 7	1	8
NRG	sample 7	2	6
NRG	sample 7	3	5
NRG	sample 7	4	1
NRG	sample 7	5	0
NRG	sample 7	6	2
NRG	sample 7	7	3
NRG	sample 7	8	13
NRG	sample 7	9	4
NRG	sample 7	10	5
NRG	sample 7	11	4
NRG	sample 7	12	3
NRG	sample 7	13	0
NRG	sample 7	14	2
NRG	sample 7	15	9
NRG	sample 7	16	8
NRG	sample 7	17	0
NRG	sample 7	18	5
NRG	sample 7	19	2
NRG	sample 7	20	4
NRG	sample 7	21	6
NRG	sample 7	22	2
NRG	sample 7	23	0
NRG	sample 7	24	6
NRG	sample 7	25	5
NRG	sample 7	26	6
NRG	sample 7	27	1
NRG	sample 7	28	0
NRG	sample 7	29	7
NRG	sample 7	30	0
NRG	sample 7	31	1
NRG	sample 7	32	1
NRG	sample 7	33	4
NRG	sample 7	34	5
NRG	sample 7	35	2
NRG	sample 7	36	0
NRG	sample 7	37	4
NRG	sample 7	38	6
NRG	sample 7	39	0
NRG	sample 7	40	0
NRG	sample 7	41	7
NRG	sample 7	42	2
NRG	sample 7	43	3
NRG	sample 7	44	4
NRG	sample 7	45	0
NRG	sample 7	46	1
NRG	sample 7	47	0
NRG	sample 7	48	5
NRG	sample 7	49	1
NRG	sample 7	50	6
NRG	sample 7	51	0
NRG	sample 7	52	0
NRG	sample 7	53	11
NRG	sample 7	54	0
NRG	sample 7	55	5
NRG	sample 7	56	3
NRG	sample 7	57	0
NRG	sample 7	58	0
NRG	sample 7	59	0
NRG	sample 7	60	2
NRG	sample 7	61	2
NRG	sample 7	62	7
NRG	sample 7	63	10
NRG	sample 7	64	0
NRG	sample 7	65	0
NRG	sample 7	66	4
NRG	sample 7	67	6
NRG	sample 7	68	2
NRG	sample 7	69	5
NRG	sample 7	70	0
NRG	sample 7	71	5
NRG	sample 7	72	7
NRG	sample 7	73	0
NRG	sample 7	74	6
NRG	sample 7	75	3
NRG	sample 7	76	0
NRG	sample 7	77	2
NRG	sample 7	78	4
NRG	sample 7	79	3
NRG	sample 8	1	4
NRG	sample 8	2	4
NRG	sample 8	3	0
NRG	sample 8	4	4
NRG	sample 8	5	7
NRG	sample 8	6	6
NRG	sample 8	7	3
NRG	sample 8	8	4
NRG	sample 8	9	1
NRG	sample 8	10	0
NRG	sample 8	11	0
NRG	sample 8	12	5
NRG	sample 8	13	4
NRG	sample 8	14	3
NRG	sample 8	15	2
NRG	sample 8	16	0
NRG	sample 8	17	1
NRG	sample 8	18	5
NRG	sample 8	19	2
NRG	sample 8	20	7
NRG	sample 8	21	9
NRG	sample 8	22	5
NRG	sample 8	23	0
NRG	sample 8	24	2
NRG	sample 8	25	2
NRG	sample 8	26	3
NRG	sample 8	27	1
NRG	sample 8	28	10
NRG	sample 8	29	0
NRG	sample 8	30	9
NRG	sample 8	31	4
NRG	sample 8	32	5
NRG	sample 8	33	1
NRG	sample 8	34	1
NRG	sample 8	35	6
NRG	sample 8	36	5
NRG	sample 8	37	2
NRG	sample 8	38	2
NRG	sample 8	39	3
NRG	sample 8	40	0
NRG	sample 8	41	0
NRG	sample 8	42	1
NRG	sample 8	43	3
NRG	sample 8	44	0
NRG	sample 8	45	5
NRG	sample 8	46	0
NRG	sample 8	47	0
